# Supplementary material for: PRIMA: a rapid and cost-effective genotyping method to detect single-nucleotide differences using probe-induced heteroduplexes
Source: Sci Rep. 2021 Oct 24;11:20741. doi: 10.1038/s41598-021-99641-x (PMC8542037; doi:10.1038/s41598-021-99641-x)
Supplement: Supplementary file 2 — Supplementary Information 2. [file 41598_2021_99641_MOESM2_ESM.xlsx]

## Sheet: Sheet1
Supplementary Table S1 Sequence information for HMA, prePRIMA, and PRIMA
Figure number	Analysis	Comment	Detection	Species	Gene ID 1	Gene ID 2	Primer combination	Primer 1 ID	Primer 1 sequence (5' to 3')	Primer 2 ID	Primer 2 sequence (5' to 3')	Primer 3 ID (for prePRIMA)	Primer 3 sequence (5' to 3')	Probe ID	Probe sequence	GC content of 5-nt deletion on PRIMA probe	PCR product length (bp)	Target sequence amplified by PCR
Fig. 2	PRIMA	Detecting wild type and 1-bp indel	PAGE, MultiNA	Arabidopsis thaliana	AT1G25260	RDP1	3987x5449	3987	TAGGCACAATGGAAAGTTAG	5449	TTAACATAAAAGAACCATTGTAAG	-	-	5428	GGAGACTTTGTAGATACCAGAGTTCATCTTCTGCAGAACG	0.6	225	TAGGCACAATGGAAAGTTAGTTTCTTTGTCCTTCTTCTGGTTGATGTTAGAATTACTTGAATGTTATGACTGACTCGGTTCTTATTTGTCTAGGTTCTTCCTAGGTTCGAACAAAGTGATGCAGGTTGCTCTTGGTCGTTCTGCAGAAGATGAACTCCGTTCTGGTATCTACAAAGTCTCCAAGGTTTGTGTATTCTGCTTCTTACAATGGTTCTTTTATGTTAA
Fig. 3	PRIMA	Detecting F2 genotyping	PAGE, MultiNA	Arabidopsis thaliana	AT1G25260	RDP1	3987x5449	3987	TAGGCACAATGGAAAGTTAG	5449	TTAACATAAAAGAACCATTGTAAG	-	-	5428	GGAGACTTTGTAGATACCAGAGTTCATCTTCTGCAGAACG	0.6	225	TAGGCACAATGGAAAGTTAGTTTCTTTGTCCTTCTTCTGGTTGATGTTAGAATTACTTGAATGTTATGACTGACTCGGTTCTTATTTGTCTAGGTTCTTCCTAGGTTCGAACAAAGTGATGCAGGTTGCTCTTGGTCGTTCTGCAGAAGATGAACTCCGTTCTGGTATCTACAAAGTCTCCAAGGTTTGTGTATTCTGCTTCTTACAATGGTTCTTTTATGTTAA
Supplementary Fig. S2a	HMA	-	MultiNA	Arabidopsis thaliana	AT1G25260	RDP1	5300x5301	5300	TATTTGTCTAGGTTCTTCCTAGGTTC	5301	AGCAGCTGAAACAACATTCCAC	-	-	-	-	-	200	TATTTGTCTAGGTTCTTCCTAGGTTCGAACAAAGTGATGCAGGTTGCTCTTGGTCGTTCTGCAGAAGATGAACTCCGTTCTGGTATCTACAAAGTCTCCAAGGTTTGTGTATTCTGCTTCTTACAATGGTTCTTTTATGTTAAATGGTCATTTTTTGTCAGTTAGATTTACATATGTTGTGGAATGTTGTTTCAGCTGCT
Supplementary Fig. S2b	HMA	-	MultiNA	Arabidopsis thaliana	AT2G36490	DML1	5302x5297	5302	TCAAATGGTTCTGATTTAAGTAAG	5297	AAAAAGCACAAACCTTTCCTCC	-	-	-	-	-	200	TCAAATGGTTCTGATTTAAGTAAGAGTGAAGAAAAGTAAAAATAGAGTCAGAAATGGAGAAACAGAGGAGAGAAGAAAGCAGCTTTCAACAACCTCCATGGATTCCTCAGACACCCATGAAGCCATTTTCACCGATCTGCCCATACACGGTGGAGGATCAATATCATAGCAGTCAATTGGAGGAAAGGTTTGTGCTTTTT
Supplementary Fig. S3b	HMA	-	MultiNA	Arabidopsis thaliana	AT1G25260	RDP1	5300x5291	5300	TATTTGTCTAGGTTCTTCCTAGGTTC	5291	ACCATTGTAAGAAGCAGAATACAC	-	-	-	-	-	130	TATTTGTCTAGGTTCTTCCTAGGTTCGAACAAAGTGATGCAGGTTGCTCTTGGTCGTTCTGCAGAAGATGAACTCCGTTCTGGTATCTACAAAGTCTCCAAGGTTTGTGTATTCTGCTTCTTACAATGGT
Supplementary Fig. S3c	HMA	-	MultiNA	Arabidopsis thaliana	AT1G25260	RDP1	3987x3650	3987	TAGGCACAATGGAAAGTTAG	3650	CAAGAAGTCCAGTATCACCAC	-	-	-	-	-	305	TAGGCACAATGGAAAGTTAGTTTCTTTGTCCTTCTTCTGGTTGATGTTAGAATTACTTGAATGTTATGACTGACTCGGTTCTTATTTGTCTAGGTTCTTCCTAGGTTCGAACAAAGTGATGCAGGTTGCTCTTGGTCGTTCTGCAGAAGATGAACTCCGTTCTGGTATCTACAAAGTCTCCAAGGTTTGTGTATTCTGCTTCTTACAATGGTTCTTTTATGTTAAATGGTCATTTTTTGTCAGTTAGATTTACATATGTTGTGGAATGTTGTTTCAGCTGCTTCGTGGTGATACTGGACTTCTTG
Supplementary Fig. S4a	prePRIMA	Prime2 and primer3 were used to amplify the probe by PCR	MultiNA	Arabidopsis thaliana	AT1G25270	-	5373x4884	5373	AGACTCTACGGCTGGGATCGAAC	4884	CTGCAATAGTAACCAAAGTGAGGTG	5374	AGACTCTACGGCTGGGATCGAACGAAGGGAGGGCCAAGCTAGTGGGGACGCTGCTTGGTGGGAGCCCTCGTGTTTGTATT	5374x4884	Probe sequence is the same as target sequence without 5-bp (shown by red text)	-	242	AGACTCTACGGCTGGGATCGAACGAAGGGAGGGCCAAGCTAGTGGGGACGCTGCTTGGTGCATGTGGAGCCCTCGTGTTTGTATTCTACAAAGGTATTGAGATTCATATCTGGTCAACACACGTTGACTTACTCAAAGGCTCGCATACTGGTCGAGCCACTACGAACCACCACGTCTCAATCTTAGGGGTTCTTATGGTTCTTGGCAGTAACGTTTCCACCTCACTTTGGTTACTATTGCAG
Supplementary Fig. S4b	prePRIMA	Prime2 and primer3 were used to amplify the probe by PCR	MultiNA	Arabidopsis thaliana	AT2G24440	-	3403x3389	3403	TGCAAATCATTCAAGGAGAGG	3389	CTCGAATCTCAAAGCAACCAC	5369	TGCAAATCATTCAAGGAGAGGGCTAATGAGGTGAAGGAAGGTCTAGAGGAAGCTTGGCATCATTGTCACTGTGA	5369x3389	Probe sequence is the same as target sequence without 5-bp (shown by red text)	-	236	TGCAAATCATTCAAGGAGAGGGCTAATGAGGTGAAGGAAGGTCTAGAGGAAGCTGTTCCTGGCATCATTGTCACTGTGAATCCTGATAAGGTAGTGAATCTTTTGCTGCAGATGTATATATTTGTCATTGATGCTTGTTGTTTATGATTGTTTGTACCAATGTGTGCATTAATAAGCTAATTCTTTCCTTTTTGATCTGCTTTAACAGCCAAGGCGTGGTTGCTTTGAGATTCGAG
Supplementary Fig. S4c	prePRIMA	Prime2 and primer3 were used to amplify the probe by PCR	MultiNA	Arabidopsis thaliana	AT5G01250	-	5370x5372	5370	GTGGTTACAAAGTTCTTGCAGTCAC	5372	TCAAGTGTTTGTGCACCAATCACG	5371	GTGGTTACAAAGTTCTTGCAGTCACACCAGATTTGCCTTTTCTGCTCAAAGGAACCGCGGTTGTGGCTCGACGAAATAAA	5371x5372	Probe sequence is the same as target sequence without 5-bp (shown by red text)	-	250	GTGGTTACAAAGTTCTTGCAGTCACACCAGATTTGCCTTTTCTGCTCAAAGGAACCGCGGGAGAGTTGTGGCTCGACGAAATAAAGAGCGGTAAAAGAGATCCCGGAAAGATTTCTTTAGCTCAGAATCTCTCAAATCTCATGAGGCTTGCTTACTTGTACAAATATGGAGGTGTGTACTTAGACACAGACATGATTGTTCTAAAAAGCTTCAAAGGTCTGAGAAACGTGATTGGTGCACAAACACTTGA
Supplementary Fig. S4d	prePRIMA	Prime2 and primer3 were used to amplify the probe by PCR	MultiNA	Escherichia coli	Ampicillin resistance gene	bla	5363x5364	5363	GCTTAATCAGTGAGGCACCTATCTC	5364	CGGCAACAATTAATAGACTGGATGG	5368	GCTTAATCAGTGAGGCACCTATCTCAGCGATCTGTCTATTTCGTTCATCCATAGTTGCCTCCCGTCGTGTAGATAACTAC	5368x5364	Probe sequence is the same as target sequence without 5-bp (shown by red text)	-	250	CGGCAACAATTAATAGACTGGATGGAGGCGGATAAAGTTGCAGGACCACTTCTGCGCTCGGCCCTTCCGGCTGGCTGGTTTATTGCTGATAAATCTGGAGCCGGTGAGCGTGGGTCTCGCGGTATCATTGCAGCACTGGGGCCAGATGGTAAGCCCTCCCGTATCGTAGTTATCTACACGACGGGGAGTCAGGCAACTATGGATGAACGAAATAGACAGATCGCTGAGATAGGTGCCTCACTGATTAAGC
Supplementary Fig. S4e	prePRIMA	Prime2 and primer3 were used to amplify the probe by PCR	MultiNA	Homo sapiens	Alcohol dehydrogenase1B	ADH1B	5357x5358	5357	CAGGCTCTACCTGTGCTGTG	5358	GTGTCAAGCCGACCGATGACT	5362	CAGGCTCTACCTGTGCTGTGTTTGGCCTGGGAGGGGTCGGCCTATCTGCTGTTATGGGCTGCAGCTGGAGCAGCCAGAAT	5362x5358	Probe sequence is the same as target sequence without 5-bp (shown by red text)	-	250	CAGGCTCTACCTGTGCTGTGTTTGGCCTGGGAGGGGTCGGCCTATCTGCTGTTATGGGCTGTAAAGCAGCTGGAGCAGCCAGAATCATTGCGGTGGACATCAACAAGGACAAATTTGCAAAGGCCAAAGAGTTGGGTGCCACTGAATGCATCAACCCTCAAGACTACAAGAAACCCATTCAGGAAGTGCTAAAGGAAATGACTGATGGAGGTGTGGATTTTTCGTTTGAAGTCATCGGTCGGCTTGACAC
Supplementary Fig. S5b	prePRIMA	The probe was amplified by PCR using primers (5580 and 5322) and 5 bp deletion sequence as a template	MultiNA	Arabidopsis thaliana	AT1G25260	RDP1	5580x5322	5580	CTCTTGGTCGTTCTGCAGAAGATGAACTCC	5322	CAAACCCGTCACTGTTGTTTCACC	-	-	5580x5322	Probe sequence is the same as target sequence without 5-bp (shown by red text)	-	281	CTCTTGGTCGTTCTGCAGAAGATGAACTCCGTTCTGGTATCTACAAAGTCTCCAAGGTTTGTGTATTCTGCTTCTTACAATGGTTCTTTTATGTTAAATGGTCATTTTTTGTCAGTTAGATTTACATATGTTGTGGAATGTTGTTTCAGCTGCTTCGTGGTGATACTGGACTTCTTGTTACTGATATGCCAAAGGAAGAAGTCGAAAGGTATCTATCTATGTATCTCTTGACGTCCTCTTTTTTCCTCTTTTGCTTTGGTGAAACAACAGTGACGGGTTTG
Supplementary Fig. S5c	prePRIMA	The probe was amplified by PCR using primers (5580 and 5322) and 5 bp deletion sequence as a template	MultiNA	Arabidopsis thaliana	AT1G25260	RDP1	3987x5301	3987	TAGGCACAATGGAAAGTTAG	5301	AGCAGCTGAAACAACATTCCAC	-	-	3987x5301	Probe sequence is the same as target sequence without 5-bp (shown by red text)	-	282	TAGGCACAATGGAAAGTTAGTTTCTTTGTCCTTCTTCTGGTTGATGTTAGAATTACTTGAATGTTATGACTGACTCGGTTCTTATTTGTCTAGGTTCTTCCTAGGTTCGAACAAAGTGATGCAGGTTGCTCTTGGTCGTTCTGCAGAAGATGAACTCCGTTCTGGTATCTACAAAGTCTCCAAGGTTTGTGTATTCTGCTTCTTACAATGGTTCTTTTATGTTAAATGGTCATTTTTTGTCAGTTAGATTTACATATGTTGTGGAATGTTGTTTCAGCTGCT
Supplementary Fig. S6b	PRIMA	60 mer probe	MultiNA	Arabidopsis thaliana	AT1G25260	RDP1	3987x5449	3987	TAGGCACAATGGAAAGTTAG	5449	TTAACATAAAAGAACCATTGTAAG	-	-	5434	CACAAACCTTGGAGACTTTGTAGATACCAGAGTTCATCTTCTGCAGAACGACCAAGAGCA	-	225	TAGGCACAATGGAAAGTTAGTTTCTTTGTCCTTCTTCTGGTTGATGTTAGAATTACTTGAATGTTATGACTGACTCGGTTCTTATTTGTCTAGGTTCTTCCTAGGTTCGAACAAAGTGATGCAGGTTGCTCTTGGTCGTTCTGCAGAAGATGAACTCCGTTCTGGTATCTACAAAGTCTCCAAGGTTTGTGTATTCTGCTTCTTACAATGGTTCTTTTATGTTAA
Supplementary Fig. S6c	PRIMA	50 mer probe	MultiNA	Arabidopsis thaliana	AT1G25260	RDP1	3987x5449	3987	TAGGCACAATGGAAAGTTAG	5449	TTAACATAAAAGAACCATTGTAAG	-	-	5433	ACCTTGGAGACTTTGTAGATACCAGAGTTCATCTTCTGCAGAACGACCAA	-	225	TAGGCACAATGGAAAGTTAGTTTCTTTGTCCTTCTTCTGGTTGATGTTAGAATTACTTGAATGTTATGACTGACTCGGTTCTTATTTGTCTAGGTTCTTCCTAGGTTCGAACAAAGTGATGCAGGTTGCTCTTGGTCGTTCTGCAGAAGATGAACTCCGTTCTGGTATCTACAAAGTCTCCAAGGTTTGTGTATTCTGCTTCTTACAATGGTTCTTTTATGTTAA
Supplementary Fig. S6d	PRIMA	40 mer probe	MultiNA	Arabidopsis thaliana	AT1G25260	RDP1	3987x5449	3987	TAGGCACAATGGAAAGTTAG	5449	TTAACATAAAAGAACCATTGTAAG	-	-	5428	GGAGACTTTGTAGATACCAGAGTTCATCTTCTGCAGAACG	0.6	225	TAGGCACAATGGAAAGTTAGTTTCTTTGTCCTTCTTCTGGTTGATGTTAGAATTACTTGAATGTTATGACTGACTCGGTTCTTATTTGTCTAGGTTCTTCCTAGGTTCGAACAAAGTGATGCAGGTTGCTCTTGGTCGTTCTGCAGAAGATGAACTCCGTTCTGGTATCTACAAAGTCTCCAAGGTTTGTGTATTCTGCTTCTTACAATGGTTCTTTTATGTTAA
Supplementary Fig. S7a/S7c left	PRIMA	Target sequence partially contains plasmid sequences (shown by red text)	MultiNA/PAGE	Escherichia coli	Ampicillin resistance gene	bla	5608x5609	5608	ATAAATCTGGAGCCGGTGAG	5609	CAACTTTGTACAAAAAAGCAGGC	-	-	5610	AGTTATCTACACGACGGGGAGCAACTATGGATGAACGAAA	0.6	200	ATAAATCTGGAGCCGGTGAGCGTGGGTCTCGCGGTATCATTGCAGCACTGGGGCCAGATGGTAAGCCCTCCCGTATCGTAGTTATCTACACGACGGGGAGTCAGGCAACTATGGATGAACGAAATAGACAGATCGCTGAGATAGGTGCCTCACTGATTAAGCAAGGGCGAATTCGGAGCCTGCTTTTTTGTACAAAGTTG
Supplementary Fig. S7b/S7c right	PRIMA	Target sequence partially contains plasmid sequences (shown by red text)	MultiNA/PAGE	Escherichia coli	Ampicillin resistance gene	bla	5608x5609	5608	ATAAATCTGGAGCCGGTGAG	5609	CAACTTTGTACAAAAAAGCAGGC	-	-	5611	TTTCGTTCATCCATAGTTGCTCCCCGTCGTGTAGATAACT	0.6	200	ATAAATCTGGAGCCGGTGAGCGTGGGTCTCGCGGTATCATTGCAGCACTGGGGCCAGATGGTAAGCCCTCCCGTATCGTAGTTATCTACACGACGGGGAGTCAGGCAACTATGGATGAACGAAATAGACAGATCGCTGAGATAGGTGCCTCACTGATTAAGCAAGGGCGAATTCGGAGCCTGCTTTTTTGTACAAAGTTG
Supplementary Fig. S7d/S7f left	PRIMA	Target sequence partially contains plasmid sequences (shown by red text)	MultiNA/PAGE	Homo sapiens	Alcohol dehydrogenase1B	ADH1B	5612x5613	5612	ACTATAGGGCGAATTGAATTTAG	5613	AGGGTTGATGCATTCAGTGGC	-	-	5614	GGCCTATCTGCTGTTATGGGAAGCAGCTGGAGCAGCCAGA	0.4	200	ACTATAGGGCGAATTGAATTTAGCGGCCGCGAATTCGCCCTTCAGGCTCTACCTGTGCTGTGTTTGGCCTGGGAGGGGTCGGCCTATCTGCTGTTATGGGCTGTAAAGCAGCTGGAGCAGCCAGAATCATTGCGGTGGACATCAACAAGGACAAATTTGCAAAGGCCAAAGAGTTGGGTGCCACTGAATGCATCAACCCT
Supplementary Fig. S7e/S7f right	PRIMA	Target sequence partially contains plasmid sequences (shown by red text)	MultiNA/PAGE	Homo sapiens	Alcohol dehydrogenase1B	ADH1B	5555x5556	5555	GCCAGTGAATTGTAATACGACTC	5556	TTCCTGAATGGGTTTCTTGTAG	-	-	5615	TCTGGCTGCTCCAGCTGCTTCCCATAACAGCAGATAGGCC	0.4	200	ACTATAGGGCGAATTGAATTTAGCGGCCGCGAATTCGCCCTTCAGGCTCTACCTGTGCTGTGTTTGGCCTGGGAGGGGTCGGCCTATCTGCTGTTATGGGCTGTAAAGCAGCTGGAGCAGCCAGAATCATTGCGGTGGACATCAACAAGGACAAATTTGCAAAGGCCAAAGAGTTGGGTGCCACTGAATGCATCAACCCT
Supplementary Fig. S7g/S7i left	PRIMA	-	MultiNA/PAGE	Arabidopsis thaliana	AT1G25270	-	5373x4884	5373	AGACTCTACGGCTGGGATCGAAC	4884	CTGCAATAGTAACCAAAGTGAGGTG	-	-	5535	AGTGGGGACGCTGCTTGGTGGGAGCCCTCGTGTTTGTATT	0.4	242	AGACTCTACGGCTGGGATCGAACGAAGGGAGGGCCAAGCTAGTGGGGACGCTGCTTGGTGCATGTGGAGCCCTCGTGTTTGTATTCTACAAAGGTATTGAGATTCATATCTGGTCAACACACGTTGACTTACTCAAAGGCTCGCATACTGGTCGAGCCACTACGAACCACCACGTCTCAATCTTAGGGGTTCTTATGGTTCTTGGCAGTAACGTTTCCACCTCACTTTGGTTACTATTGCAG
Supplementary Fig. S7h/S7i right	PRIMA	-	MultiNA/PAGE	Arabidopsis thaliana	AT1G25270	-	5373x4884	5373	AGACTCTACGGCTGGGATCGAAC	4884	CTGCAATAGTAACCAAAGTGAGGTG	-	-	5536	AATACAAACACGAGGGCTCCCACCAAGCAGCGTCCCCACT	0.4	242	AGACTCTACGGCTGGGATCGAACGAAGGGAGGGCCAAGCTAGTGGGGACGCTGCTTGGTGCATGTGGAGCCCTCGTGTTTGTATTCTACAAAGGTATTGAGATTCATATCTGGTCAACACACGTTGACTTACTCAAAGGCTCGCATACTGGTCGAGCCACTACGAACCACCACGTCTCAATCTTAGGGGTTCTTATGGTTCTTGGCAGTAACGTTTCCACCTCACTTTGGTTACTATTGCAG
Supplementary Fig. S7j/S7l left	PRIMA	-	MultiNA/PAGE	Arabidopsis thaliana	AT2G24440	-	5563x5564	5563	GTTTTGATTGATGTTAGGTTTCG	5564	ATTAGCTTATTAATGCACACATTGG	-	-	5537	AGGAAGGTCTAGAGGAAGCTTGGCATCATTGTCACTGTGA	0.6	250	GTTTTGATTGATGTTAGGTTTCGTTATGTTGCTGATGTTTGTTTGTTGTTGTTTTCCTGAAGCAAACAATGCAAATCATTCAAGGAGAGGGCTAATGAGGTGAAGGAAGGTCTAGAGGAAGCTGTTCCTGGCATCATTGTCACTGTGAATCCTGATAAGGTAGTGAATCTTTTGCTGCAGATGTATATATTTGTCATTGATGCTTGTTGTTTATGATTGTTTGTACCAATGTGTGCATTAATAAGCTAAT
Supplementary Fig. S7k/S7l right	PRIMA	-	MultiNA/PAGE	Arabidopsis thaliana	AT2G24440	-	5563x5564	5563	GTTTTGATTGATGTTAGGTTTCG	5564	ATTAGCTTATTAATGCACACATTGG	-	-	5538	TCACAGTGACAATGATGCCAAGCTTCCTCTAGACCTTCCT	0.6	250	GTTTTGATTGATGTTAGGTTTCGTTATGTTGCTGATGTTTGTTTGTTGTTGTTTTCCTGAAGCAAACAATGCAAATCATTCAAGGAGAGGGCTAATGAGGTGAAGGAAGGTCTAGAGGAAGCTGTTCCTGGCATCATTGTCACTGTGAATCCTGATAAGGTAGTGAATCTTTTGCTGCAGATGTATATATTTGTCATTGATGCTTGTTGTTTATGATTGTTTGTACCAATGTGTGCATTAATAAGCTAAT
Supplementary Fig. S7m/S7o left	PRIMA	-	MultiNA/PAGE	Arabidopsis thaliana	AT5G01250	-	5437x5438	5437	CTCCTCAAGGTTATGCAACTTTGAAG	5438	GTACAAGTAAGCAAGCCTCATGAG	-	-	5430	TTCTGCTCAAAGGAACCGCGGTTGTGGCTCGACGAAATAA	0.6	200	CTCCTCAAGGTTATGCAACTTTGAAGCCGTTTATTGATCGTGGTTACAAAGTTCTTGCAGTCACACCAGATTTGCCTTTTCTGCTCAAAGGAACCGCGGGAGAGTTGTGGCTCGACGAAATAAAGAGCGGTAAAAGAGATCCCGGAAAGATTTCTTTAGCTCAGAATCTCTCAAATCTCATGAGGCTTGCTTACTTGTAC
Supplementary Fig. S7n/S7o right	PRIMA	-	MultiNA/PAGE	Arabidopsis thaliana	AT5G01250	-	5437x5438	5437	CTCCTCAAGGTTATGCAACTTTGAAG	5438	GTACAAGTAAGCAAGCCTCATGAG	-	-	5432	TTATTTCGTCGAGCCACAACCGCGGTTCCTTTGAGCAGAA	0.6	200	CTCCTCAAGGTTATGCAACTTTGAAGCCGTTTATTGATCGTGGTTACAAAGTTCTTGCAGTCACACCAGATTTGCCTTTTCTGCTCAAAGGAACCGCGGGAGAGTTGTGGCTCGACGAAATAAAGAGCGGTAAAAGAGATCCCGGAAAGATTTCTTTAGCTCAGAATCTCTCAAATCTCATGAGGCTTGCTTACTTGTAC
Supplementary Fig. S8b left/S8d	PRIMA	Target sequence partially contains plasmid sequences (shown by red text)	MultiNA/PAGE	Escherichia coli	Ampicillin resistance gene	bla	5608x5609	5608	ATAAATCTGGAGCCGGTGAG	5609	CAACTTTGTACAAAAAAGCAGGC	-	-	5610	AGTTATCTACACGACGGGGAGCAACTATGGATGAACGAAA	0.6	200	ATAAATCTGGAGCCGGTGAGCGTGGGTCTCGCGGTATCATTGCAGCACTGGGGCCAGATGGTAAGCCCTCCCGTATCGTAGTTATCTACACGACGGGGAGTCAGGCAACTATGGATGAACGAAATAGACAGATCGCTGAGATAGGTGCCTCACTGATTAAGCAAGGGCGAATTCGGAGCCTGCTTTTTTGTACAAAGTTG
Supplementary Fig. S8b right/S8e	PRIMA	Target sequence partially contains plasmid sequences (shown by red text)	MultiNA/PAGE	Escherichia coli	Ampicillin resistance gene	bla	5608x5609	5608	ATAAATCTGGAGCCGGTGAG	5609	CAACTTTGTACAAAAAAGCAGGC	-	-	5611	TTTCGTTCATCCATAGTTGCTCCCCGTCGTGTAGATAACT	0.6	200	ATAAATCTGGAGCCGGTGAGCGTGGGTCTCGCGGTATCATTGCAGCACTGGGGCCAGATGGTAAGCCCTCCCGTATCGTAGTTATCTACACGACGGGGAGTCAGGCAACTATGGATGAACGAAATAGACAGATCGCTGAGATAGGTGCCTCACTGATTAAGCAAGGGCGAATTCGGAGCCTGCTTTTTTGTACAAAGTTG
Supplementary Fig. S8c left/S8f	PRIMA	No distinguishable heteroduplex signals, Target sequence partially contains plasmid sequences (shown by red text)	MultiNA/PAGE	Escherichia coli	Ampicillin resistance gene	bla	5559x5560	5559	TTCCGGCTGGCTGGTTTATTGC	5560	TGATGAGCAATGCTTTTTTATAATG	-	-	5610	AGTTATCTACACGACGGGGAGCAACTATGGATGAACGAAA	0.6	250	TTCCGGCTGGCTGGTTTATTGCTGATAAATCTGGAGCCGGTGAGCGTGGGTCTCGCGGTATCATTGCAGCACTGGGGCCAGATGGTAAGCCCTCCCGTATCGTAGTTATCTACACGACGGGGAGTCAGGCAACTATGGATGAACGAAATAGACAGATCGCTGAGATAGGTGCCTCACTGATTAAGCAAGGGCGAATTCGGAGCCTGCTTTTTTGTACAAAGTTGGCATTATAAAAAAGCATTGCTCATCA
Supplementary Fig. S8c right/S8g	PRIMA	Target sequence partially contains plasmid sequences (shown by red text)	MultiNA/PAGE	Escherichia coli	Ampicillin resistance gene	bla	5559x5560	5559	TTCCGGCTGGCTGGTTTATTGC	5560	TGATGAGCAATGCTTTTTTATAATG	-	-	5611	TTTCGTTCATCCATAGTTGCTCCCCGTCGTGTAGATAACT	0.6	250	TTCCGGCTGGCTGGTTTATTGCTGATAAATCTGGAGCCGGTGAGCGTGGGTCTCGCGGTATCATTGCAGCACTGGGGCCAGATGGTAAGCCCTCCCGTATCGTAGTTATCTACACGACGGGGAGTCAGGCAACTATGGATGAACGAAATAGACAGATCGCTGAGATAGGTGCCTCACTGATTAAGCAAGGGCGAATTCGGAGCCTGCTTTTTTGTACAAAGTTGGCATTATAAAAAAGCATTGCTCATCA
Supplementary Fig. S9	PRIMA	10-bp deletion (deletion sequences are shown by red dashes)	MultiNA/PAGE	Arabidopsis thaliana	AT1G25260	RDP1	3987x5449	3987	TAGGCACAATGGAAAGTTAG	5449	TTAACATAAAAGAACCATTGTAAG	-	-	5428	GGAGACTTTGTAGATACCAGAGTTCATCTTCTGCAGAACG	0.6	215	TAGGCACAATGGAAAGTTAGTTTCTTTGTCCTTCTTCTGGTTGATGTTAGAATTACTTGAATGTTATGACTGACTCGGTTCTTATTTGTCTAGGTTCTTCCTAGGTTCGAACAAAGTGATGCAGGTTGCTCTTGGTCGTTCTGCAGAAGATGAACTCC----------CTACAAAGTCTCCAAGGTTTGTGTATTCTGCTTCTTACAATGGTTCTTTTATGTTAA
Supplementary Fig. S9	PRIMA	9-bp deletion (deletion sequences are shown by red dashes)	MultiNA/PAGE	Arabidopsis thaliana	AT1G25260	RDP1	3987x5449	3987	TAGGCACAATGGAAAGTTAG	5449	TTAACATAAAAGAACCATTGTAAG	-	-	5428	GGAGACTTTGTAGATACCAGAGTTCATCTTCTGCAGAACG	0.6	216	TAGGCACAATGGAAAGTTAGTTTCTTTGTCCTTCTTCTGGTTGATGTTAGAATTACTTGAATGTTATGACTGACTCGGTTCTTATTTGTCTAGGTTCTTCCTAGGTTCGAACAAAGTGATGCAGGTTGCTCTTGGTCGTTCTGCAGAAGATGAACTCC---------TCTACAAAGTCTCCAAGGTTTGTGTATTCTGCTTCTTACAATGGTTCTTTTATGTTAA
Supplementary Fig. S9	PRIMA	8-bp deletion (deletion sequences are shown by red dashes)	MultiNA/PAGE	Arabidopsis thaliana	AT1G25260	RDP1	3987x5449	3987	TAGGCACAATGGAAAGTTAG	5449	TTAACATAAAAGAACCATTGTAAG	-	-	5428	GGAGACTTTGTAGATACCAGAGTTCATCTTCTGCAGAACG	0.6	217	TAGGCACAATGGAAAGTTAGTTTCTTTGTCCTTCTTCTGGTTGATGTTAGAATTACTTGAATGTTATGACTGACTCGGTTCTTATTTGTCTAGGTTCTTCCTAGGTTCGAACAAAGTGATGCAGGTTGCTCTTGGTCGTTCTGCAGAAGATGAACTCC--------ATCTACAAAGTCTCCAAGGTTTGTGTATTCTGCTTCTTACAATGGTTCTTTTATGTTAA
Supplementary Fig. S9	PRIMA	7-bp deletion (deletion sequences are shown by red dashes)	MultiNA/PAGE	Arabidopsis thaliana	AT1G25260	RDP1	3987x5449	3987	TAGGCACAATGGAAAGTTAG	5449	TTAACATAAAAGAACCATTGTAAG	-	-	5428	GGAGACTTTGTAGATACCAGAGTTCATCTTCTGCAGAACG	0.6	218	TAGGCACAATGGAAAGTTAGTTTCTTTGTCCTTCTTCTGGTTGATGTTAGAATTACTTGAATGTTATGACTGACTCGGTTCTTATTTGTCTAGGTTCTTCCTAGGTTCGAACAAAGTGATGCAGGTTGCTCTTGGTCGTTCTGCAGAAGATGAACTCC-------TATCTACAAAGTCTCCAAGGTTTGTGTATTCTGCTTCTTACAATGGTTCTTTTATGTTAA
Supplementary Fig. S9	PRIMA	6-bp deletion (deletion sequences are shown by red dashes)	MultiNA/PAGE	Arabidopsis thaliana	AT1G25260	RDP1	3987x5449	3987	TAGGCACAATGGAAAGTTAG	5449	TTAACATAAAAGAACCATTGTAAG	-	-	5428	GGAGACTTTGTAGATACCAGAGTTCATCTTCTGCAGAACG	0.6	219	TAGGCACAATGGAAAGTTAGTTTCTTTGTCCTTCTTCTGGTTGATGTTAGAATTACTTGAATGTTATGACTGACTCGGTTCTTATTTGTCTAGGTTCTTCCTAGGTTCGAACAAAGTGATGCAGGTTGCTCTTGGTCGTTCTGCAGAAGATGAACTCC------GTATCTACAAAGTCTCCAAGGTTTGTGTATTCTGCTTCTTACAATGGTTCTTTTATGTTAA
Supplementary Fig. S9	PRIMA	5-bp deletion (deletion sequences are shown by red dashes)	MultiNA/PAGE	Arabidopsis thaliana	AT1G25260	RDP1	3987x5449	3987	TAGGCACAATGGAAAGTTAG	5449	TTAACATAAAAGAACCATTGTAAG	-	-	5428	GGAGACTTTGTAGATACCAGAGTTCATCTTCTGCAGAACG	0.6	220	TAGGCACAATGGAAAGTTAGTTTCTTTGTCCTTCTTCTGGTTGATGTTAGAATTACTTGAATGTTATGACTGACTCGGTTCTTATTTGTCTAGGTTCTTCCTAGGTTCGAACAAAGTGATGCAGGTTGCTCTTGGTCGTTCTGCAGAAGATGAACTCC-----GGTATCTACAAAGTCTCCAAGGTTTGTGTATTCTGCTTCTTACAATGGTTCTTTTATGTTAA
Supplementary Fig. S9	PRIMA	4-bp deletion (deletion sequences are shown by red dashes)	MultiNA/PAGE	Arabidopsis thaliana	AT1G25260	RDP1	3987x5449	3987	TAGGCACAATGGAAAGTTAG	5449	TTAACATAAAAGAACCATTGTAAG	-	-	5428	GGAGACTTTGTAGATACCAGAGTTCATCTTCTGCAGAACG	0.6	221	TAGGCACAATGGAAAGTTAGTTTCTTTGTCCTTCTTCTGGTTGATGTTAGAATTACTTGAATGTTATGACTGACTCGGTTCTTATTTGTCTAGGTTCTTCCTAGGTTCGAACAAAGTGATGCAGGTTGCTCTTGGTCGTTCTGCAGAAGATGAACTCC----TGGTATCTACAAAGTCTCCAAGGTTTGTGTATTCTGCTTCTTACAATGGTTCTTTTATGTTAA
Supplementary Fig. S9	PRIMA	3-bp deletion (deletion sequences are shown by red dashes)	MultiNA/PAGE	Arabidopsis thaliana	AT1G25260	RDP1	3987x5449	3987	TAGGCACAATGGAAAGTTAG	5449	TTAACATAAAAGAACCATTGTAAG	-	-	5428	GGAGACTTTGTAGATACCAGAGTTCATCTTCTGCAGAACG	0.6	222	TAGGCACAATGGAAAGTTAGTTTCTTTGTCCTTCTTCTGGTTGATGTTAGAATTACTTGAATGTTATGACTGACTCGGTTCTTATTTGTCTAGGTTCTTCCTAGGTTCGAACAAAGTGATGCAGGTTGCTCTTGGTCGTTCTGCAGAAGATGAACTCC---CTGGTATCTACAAAGTCTCCAAGGTTTGTGTATTCTGCTTCTTACAATGGTTCTTTTATGTTAA
Supplementary Fig. S9	PRIMA	2-bp deletion (deletion sequences are shown by red dashes)	MultiNA/PAGE	Arabidopsis thaliana	AT1G25260	RDP1	3987x5449	3987	TAGGCACAATGGAAAGTTAG	5449	TTAACATAAAAGAACCATTGTAAG	-	-	5428	GGAGACTTTGTAGATACCAGAGTTCATCTTCTGCAGAACG	0.6	223	TAGGCACAATGGAAAGTTAGTTTCTTTGTCCTTCTTCTGGTTGATGTTAGAATTACTTGAATGTTATGACTGACTCGGTTCTTATTTGTCTAGGTTCTTCCTAGGTTCGAACAAAGTGATGCAGGTTGCTCTTGGTCGTTCTGCAGAAGATGAACTCC--TCTGGTATCTACAAAGTCTCCAAGGTTTGTGTATTCTGCTTCTTACAATGGTTCTTTTATGTTAA
Supplementary Fig. S9	PRIMA	1-bp deletion (deletion sequence is shown by red dash)	MultiNA/PAGE	Arabidopsis thaliana	AT1G25260	RDP1	3987x5449	3987	TAGGCACAATGGAAAGTTAG	5449	TTAACATAAAAGAACCATTGTAAG	-	-	5428	GGAGACTTTGTAGATACCAGAGTTCATCTTCTGCAGAACG	0.6	224	TAGGCACAATGGAAAGTTAGTTTCTTTGTCCTTCTTCTGGTTGATGTTAGAATTACTTGAATGTTATGACTGACTCGGTTCTTATTTGTCTAGGTTCTTCCTAGGTTCGAACAAAGTGATGCAGGTTGCTCTTGGTCGTTCTGCAGAAGATGAACTCC-TTCTGGTATCTACAAAGTCTCCAAGGTTTGTGTATTCTGCTTCTTACAATGGTTCTTTTATGTTAA
Supplementary Fig. S9	PRIMA	wild type	MultiNA/PAGE	Arabidopsis thaliana	AT1G25260	RDP1	3987x5449	3987	TAGGCACAATGGAAAGTTAG	5449	TTAACATAAAAGAACCATTGTAAG	-	-	5428	GGAGACTTTGTAGATACCAGAGTTCATCTTCTGCAGAACG	0.6	225	TAGGCACAATGGAAAGTTAGTTTCTTTGTCCTTCTTCTGGTTGATGTTAGAATTACTTGAATGTTATGACTGACTCGGTTCTTATTTGTCTAGGTTCTTCCTAGGTTCGAACAAAGTGATGCAGGTTGCTCTTGGTCGTTCTGCAGAAGATGAACTCCGTTCTGGTATCTACAAAGTCTCCAAGGTTTGTGTATTCTGCTTCTTACAATGGTTCTTTTATGTTAA
Supplementary Fig. S9	PRIMA	1-bp insertion (Insertion sequence is shown by red text)	MultiNA/PAGE	Arabidopsis thaliana	AT1G25260	RDP1	3987x5449	3987	TAGGCACAATGGAAAGTTAG	5449	TTAACATAAAAGAACCATTGTAAG	-	-	5428	GGAGACTTTGTAGATACCAGAGTTCATCTTCTGCAGAACG	0.6	226	TAGGCACAATGGAAAGTTAGTTTCTTTGTCCTTCTTCTGGTTGATGTTAGAATTACTTGAATGTTATGACTGACTCGGTTCTTATTTGTCTAGGTTCTTCCTAGGTTCGAACAAAGTGATGCAGGTTGCTCTTGGTCGTTCTGCAGAAGATGAACTCCGATTCTGGTATCTACAAAGTCTCCAAGGTTTGTGTATTCTGCTTCTTACAATGGTTCTTTTATGTTAA
Supplementary Fig. S9	PRIMA	2-bp insertion (Insertion sequences are shown by red texts)	MultiNA/PAGE	Arabidopsis thaliana	AT1G25260	RDP1	3987x5449	3987	TAGGCACAATGGAAAGTTAG	5449	TTAACATAAAAGAACCATTGTAAG	-	-	5428	GGAGACTTTGTAGATACCAGAGTTCATCTTCTGCAGAACG	0.6	227	TAGGCACAATGGAAAGTTAGTTTCTTTGTCCTTCTTCTGGTTGATGTTAGAATTACTTGAATGTTATGACTGACTCGGTTCTTATTTGTCTAGGTTCTTCCTAGGTTCGAACAAAGTGATGCAGGTTGCTCTTGGTCGTTCTGCAGAAGATGAACTCCGAATTCTGGTATCTACAAAGTCTCCAAGGTTTGTGTATTCTGCTTCTTACAATGGTTCTTTTATGTTAA
Supplementary Fig. S9	PRIMA	3-bp insertion (Insertion sequences are shown by red texts)	MultiNA/PAGE	Arabidopsis thaliana	AT1G25260	RDP1	3987x5449	3987	TAGGCACAATGGAAAGTTAG	5449	TTAACATAAAAGAACCATTGTAAG	-	-	5428	GGAGACTTTGTAGATACCAGAGTTCATCTTCTGCAGAACG	0.6	228	TAGGCACAATGGAAAGTTAGTTTCTTTGTCCTTCTTCTGGTTGATGTTAGAATTACTTGAATGTTATGACTGACTCGGTTCTTATTTGTCTAGGTTCTTCCTAGGTTCGAACAAAGTGATGCAGGTTGCTCTTGGTCGTTCTGCAGAAGATGAACTCCGAAATTCTGGTATCTACAAAGTCTCCAAGGTTTGTGTATTCTGCTTCTTACAATGGTTCTTTTATGTTAA
Supplementary Fig. S9	PRIMA	4-bp insertion (Insertion sequences are shown by red texts)	MultiNA/PAGE	Arabidopsis thaliana	AT1G25260	RDP1	3987x5449	3987	TAGGCACAATGGAAAGTTAG	5449	TTAACATAAAAGAACCATTGTAAG	-	-	5428	GGAGACTTTGTAGATACCAGAGTTCATCTTCTGCAGAACG	0.6	229	TAGGCACAATGGAAAGTTAGTTTCTTTGTCCTTCTTCTGGTTGATGTTAGAATTACTTGAATGTTATGACTGACTCGGTTCTTATTTGTCTAGGTTCTTCCTAGGTTCGAACAAAGTGATGCAGGTTGCTCTTGGTCGTTCTGCAGAAGATGAACTCCGAAAATTCTGGTATCTACAAAGTCTCCAAGGTTTGTGTATTCTGCTTCTTACAATGGTTCTTTTATGTTAA
Supplementary Fig. S9	PRIMA	5-bp insertion (Insertion sequences are shown by red texts)	MultiNA/PAGE	Arabidopsis thaliana	AT1G25260	RDP1	3987x5449	3987	TAGGCACAATGGAAAGTTAG	5449	TTAACATAAAAGAACCATTGTAAG	-	-	5428	GGAGACTTTGTAGATACCAGAGTTCATCTTCTGCAGAACG	0.6	230	TAGGCACAATGGAAAGTTAGTTTCTTTGTCCTTCTTCTGGTTGATGTTAGAATTACTTGAATGTTATGACTGACTCGGTTCTTATTTGTCTAGGTTCTTCCTAGGTTCGAACAAAGTGATGCAGGTTGCTCTTGGTCGTTCTGCAGAAGATGAACTCCGAAAAATTCTGGTATCTACAAAGTCTCCAAGGTTTGTGTATTCTGCTTCTTACAATGGTTCTTTTATGTTAA
Supplementary Fig. S9	PRIMA	6-bp insertion (Insertion sequences are shown by red texts)	MultiNA/PAGE	Arabidopsis thaliana	AT1G25260	RDP1	3987x5449	3987	TAGGCACAATGGAAAGTTAG	5449	TTAACATAAAAGAACCATTGTAAG	-	-	5428	GGAGACTTTGTAGATACCAGAGTTCATCTTCTGCAGAACG	0.6	231	TAGGCACAATGGAAAGTTAGTTTCTTTGTCCTTCTTCTGGTTGATGTTAGAATTACTTGAATGTTATGACTGACTCGGTTCTTATTTGTCTAGGTTCTTCCTAGGTTCGAACAAAGTGATGCAGGTTGCTCTTGGTCGTTCTGCAGAAGATGAACTCCGAAAAAATTCTGGTATCTACAAAGTCTCCAAGGTTTGTGTATTCTGCTTCTTACAATGGTTCTTTTATGTTAA
Supplementary Fig. S9	PRIMA	7-bp insertion (Insertion sequences are shown by red texts)	MultiNA/PAGE	Arabidopsis thaliana	AT1G25260	RDP1	3987x5449	3987	TAGGCACAATGGAAAGTTAG	5449	TTAACATAAAAGAACCATTGTAAG	-	-	5428	GGAGACTTTGTAGATACCAGAGTTCATCTTCTGCAGAACG	0.6	232	TAGGCACAATGGAAAGTTAGTTTCTTTGTCCTTCTTCTGGTTGATGTTAGAATTACTTGAATGTTATGACTGACTCGGTTCTTATTTGTCTAGGTTCTTCCTAGGTTCGAACAAAGTGATGCAGGTTGCTCTTGGTCGTTCTGCAGAAGATGAACTCCGAAAAAAATTCTGGTATCTACAAAGTCTCCAAGGTTTGTGTATTCTGCTTCTTACAATGGTTCTTTTATGTTAA
Supplementary Fig. S9	PRIMA	8-bp insertion (Insertion sequences are shown by red texts)	MultiNA/PAGE	Arabidopsis thaliana	AT1G25260	RDP1	3987x5449	3987	TAGGCACAATGGAAAGTTAG	5449	TTAACATAAAAGAACCATTGTAAG	-	-	5428	GGAGACTTTGTAGATACCAGAGTTCATCTTCTGCAGAACG	0.6	233	TAGGCACAATGGAAAGTTAGTTTCTTTGTCCTTCTTCTGGTTGATGTTAGAATTACTTGAATGTTATGACTGACTCGGTTCTTATTTGTCTAGGTTCTTCCTAGGTTCGAACAAAGTGATGCAGGTTGCTCTTGGTCGTTCTGCAGAAGATGAACTCCGAAAAAAAATTCTGGTATCTACAAAGTCTCCAAGGTTTGTGTATTCTGCTTCTTACAATGGTTCTTTTATGTTAA
Supplementary Fig. S9	PRIMA	9-bp insertion (Insertion sequences are shown by red texts)	MultiNA/PAGE	Arabidopsis thaliana	AT1G25260	RDP1	3987x5449	3987	TAGGCACAATGGAAAGTTAG	5449	TTAACATAAAAGAACCATTGTAAG	-	-	5428	GGAGACTTTGTAGATACCAGAGTTCATCTTCTGCAGAACG	0.6	234	TAGGCACAATGGAAAGTTAGTTTCTTTGTCCTTCTTCTGGTTGATGTTAGAATTACTTGAATGTTATGACTGACTCGGTTCTTATTTGTCTAGGTTCTTCCTAGGTTCGAACAAAGTGATGCAGGTTGCTCTTGGTCGTTCTGCAGAAGATGAACTCCGAAAAAAAAATTCTGGTATCTACAAAGTCTCCAAGGTTTGTGTATTCTGCTTCTTACAATGGTTCTTTTATGTTAA
Supplementary Fig. S9	PRIMA	10-bp insertion (Insertion sequences are shown by red texts)	MultiNA/PAGE	Arabidopsis thaliana	AT1G25260	RDP1	3987x5449	3987	TAGGCACAATGGAAAGTTAG	5449	TTAACATAAAAGAACCATTGTAAG	-	-	5428	GGAGACTTTGTAGATACCAGAGTTCATCTTCTGCAGAACG	0.6	235	TAGGCACAATGGAAAGTTAGTTTCTTTGTCCTTCTTCTGGTTGATGTTAGAATTACTTGAATGTTATGACTGACTCGGTTCTTATTTGTCTAGGTTCTTCCTAGGTTCGAACAAAGTGATGCAGGTTGCTCTTGGTCGTTCTGCAGAAGATGAACTCCGAAAAAAAAAATTCTGGTATCTACAAAGTCTCCAAGGTTTGTGTATTCTGCTTCTTACAATGGTTCTTTTATGTTAA
Supplementary Fig. S10b-d	PRIMA	Detecting SNP typing	PAGE, MultiNA	Arabidopsis thaliana	AT1G25260	RDP1	3987x5449	3987	TAGGCACAATGGAAAGTTAG	5449	TTAACATAAAAGAACCATTGTAAG	-	-	5428	GGAGACTTTGTAGATACCAGAGTTCATCTTCTGCAGAACG	-	225	TAGGCACAATGGAAAGTTAGTTTCTTTGTCCTTCTTCTGGTTGATGTTAGAATTACTTGAATGTTATGACTGACTCGGTTCTTATTTGTCTAGGTTCTTCCTAGGTTCGAACAAAGTGATGCAGGTTGCTCTTGGTCGTTCTGCAGAAGATGAACTCCG(A/T/G/C)TTCTGGTATCTACAAAGTCTCCAAGGTTTGTGTATTCTGCTTCTTACAATGGTTCTTTTATGTTAA
Supplementary Fig. S10e, f	PRIMA	Detecting SNP typing	MultiNA	Arabidopsis thaliana	AT1G25260	RDP1	3987x5449	3987	TAGGCACAATGGAAAGTTAG	5449	TTAACATAAAAGAACCATTGTAAG	-	-	5531	TTGGAGACTTTGTAGATACCGGAGTTCATCTTCTGCAGAA	-	225	TAGGCACAATGGAAAGTTAGTTTCTTTGTCCTTCTTCTGGTTGATGTTAGAATTACTTGAATGTTATGACTGACTCGGTTCTTATTTGTCTAGGTTCTTCCTAGGTTCGAACAAAGTGATGCAGGTTGCTCTTGGTCGTTCTGCAGAAGATGAACTCCG(A/T/G/C)TTCTGGTATCTACAAAGTCTCCAAGGTTTGTGTATTCTGCTTCTTACAATGGTTCTTTTATGTTAA
