# Supplementary material for: PRIMA: a rapid and cost-effective genotyping method to detect single-nucleotide differences using probe-induced heteroduplexes
Source: Sci Rep. 2021 Oct 24;11:20741. doi: 10.1038/s41598-021-99641-x (PMC8542037; doi:10.1038/s41598-021-99641-x)
Supplement: Supplementary file 3 — Supplementary Information 3. [file 41598_2021_99641_MOESM3_ESM.xlsx]

## Sheet: Sheet1
Supplementary Table S2 Primer information for mutation series of RDP1
mutation type	template	Primer 1 ID	Primer 1 sequence (5' to 3')	Primer 2 ID	Primer 2 seqeuence (5' to 3')	Method
Wild type	genomic DNA (Arabidopsis thaliana)	3795	TTTCTCCCCACATTTCTC	3975	CAGATCTTCTCTGTAAAGCTCAAAG	Cloning to pCR8 vector
10-bp deletion	pCR8 RDP1-WT (plasmid)	5495	CTACAAAGTCTCCAAGGTTTGTG	5311	GGAGTTCATCTTCTGCAGAACGACC	Inverse PCR
9-bp deletion	pCR8 RDP1-WT (plasmid)	5494	TCTACAAAGTCTCCAAGGTTTGTG	5311	GGAGTTCATCTTCTGCAGAACGACC	Inverse PCR
8-bp deletion	pCR8 RDP1-WT (plasmid)	5493	ATCTACAAAGTCTCCAAGGTTTGTG	5311	GGAGTTCATCTTCTGCAGAACGACC	Inverse PCR
7-bp deletion	pCR8 RDP1-WT (plasmid)	5318	TATCTACAAAGTCTCCAAGGTTTGTG	5311	GGAGTTCATCTTCTGCAGAACGACC	Inverse PCR
6-bp deletion	pCR8 RDP1-WT (plasmid)	5317	GTATCTACAAAGTCTCCAAGGTTTGTG	5311	GGAGTTCATCTTCTGCAGAACGACC	Inverse PCR
5-bp deletion	pCR8 RDP1-WT (plasmid)	5316	GGTATCTACAAAGTCTCCAAGGTTTGTG	5311	GGAGTTCATCTTCTGCAGAACGACC	Inverse PCR
4-bp deletion	pCR8 RDP1-WT (plasmid)	5315	TGGTATCTACAAAGTCTCCAAGGTTTGTG	5311	GGAGTTCATCTTCTGCAGAACGACC	Inverse PCR
3-bp deletion	pCR8 RDP1-WT (plasmid)	5314	CTGGTATCTACAAAGTCTCCAAGGTTTGTG	5311	GGAGTTCATCTTCTGCAGAACGACC	Inverse PCR
2-bp deletion	pCR8 RDP1-WT (plasmid)	5313	TCTGGTATCTACAAAGTCTCCAAGGTTTGTG	5311	GGAGTTCATCTTCTGCAGAACGACC	Inverse PCR
1-bp deletion	pCR8 RDP1-WT (plasmid)	5312	TTCTGGTATCTACAAAGTCTCCAAGGTTTGTG	5311	GGAGTTCATCTTCTGCAGAACGACC	Inverse PCR
1-bp insertion (A insertion)	pCR8 RDP1-WT (plasmid)	5480	aTTCTGGTATCTACAAAGTCTCCAAG	5469	CGGAGTTCATCTTCTGCAGAACGAC	Inverse PCR
1-bp insertion (T insertion)	pCR8 RDP1-WT (plasmid)	5481	tTTCTGGTATCTACAAAGTCTCCAAG	5469	CGGAGTTCATCTTCTGCAGAACGAC	Inverse PCR
1-bp insertion (G insertion)	pCR8 RDP1-WT (plasmid)	5482	gTTCTGGTATCTACAAAGTCTCCAAG	5469	CGGAGTTCATCTTCTGCAGAACGAC	Inverse PCR
1-bp insertion (C insertion)	pCR8 RDP1-WT (plasmid)	5470	cTTCTGGTATCTACAAAGTCTCCAAG	5469	CGGAGTTCATCTTCTGCAGAACGAC	Inverse PCR
2-bp insertion	pCR8 RDP1-WT (plasmid)	5484	aaTTCTGGTATCTACAAAGTCTCCAAG	5469	CGGAGTTCATCTTCTGCAGAACGAC	Inverse PCR
3-bp insertion	pCR8 RDP1-WT (plasmid)	5485	aaaTTCTGGTATCTACAAAGTCTCCAAG	5469	CGGAGTTCATCTTCTGCAGAACGAC	Inverse PCR
4-bp insertion	pCR8 RDP1-WT (plasmid)	5486	aaaaTTCTGGTATCTACAAAGTCTCCAAG	5469	CGGAGTTCATCTTCTGCAGAACGAC	Inverse PCR
5-bp insertion	pCR8 RDP1-WT (plasmid)	5487	aaaaaTTCTGGTATCTACAAAGTCTCCAAG	5469	CGGAGTTCATCTTCTGCAGAACGAC	Inverse PCR
6-bp insertion	pCR8 RDP1-WT (plasmid)	5488	aaaaaaTTCTGGTATCTACAAAGTCTCCAAG	5469	CGGAGTTCATCTTCTGCAGAACGAC	Inverse PCR
7-bp insertion	pCR8 RDP1-WT (plasmid)	5489	aaaaaaaTTCTGGTATCTACAAAGTCTCCAAG	5469	CGGAGTTCATCTTCTGCAGAACGAC	Inverse PCR
8-bp insertion	pCR8 RDP1-WT (plasmid)	5490	aaaaaaaaTTCTGGTATCTACAAAGTCTCCAAG	5469	CGGAGTTCATCTTCTGCAGAACGAC	Inverse PCR
9-bp insertion	pCR8 RDP1-WT (plasmid)	5491	aaaaaaaaaTTCTGGTATCTACAAAGTCTCCAAG	5469	CGGAGTTCATCTTCTGCAGAACGAC	Inverse PCR
10-bp insertion	pCR8 RDP1-WT (plasmid)	5492	aaaaaaaaaaTTCTGGTATCTACAAAGTCTCCAAG	5469	CGGAGTTCATCTTCTGCAGAACGAC	Inverse PCR
