# Supplementary material for: PRIMA: a rapid and cost-effective genotyping method to detect single-nucleotide differences using probe-induced heteroduplexes
Source: Sci Rep. 2021 Oct 24;11:20741. doi: 10.1038/s41598-021-99641-x (PMC8542037; doi:10.1038/s41598-021-99641-x)
Supplement: Supplementary file 4 — Supplementary Information 4. [file 41598_2021_99641_MOESM4_ESM.xlsx]

## Sheet: Sheet1
Supplementary Table S3 Primer information for constructing mutation series of DML1
Mutation type	Primer 1 ID	Primer 1 seqeuence (5' to 3')	Primer 2 ID	Primer 2 seqeuence (5' to 3')	Primer 3 ID	Primer 3 seqeuence (5' to 3')	Primer 4 ID	Primer 4 seqeuence (5' to 3')	Method	Template for 1st PCR	Primer combination for 1st PCR	template for the 2nd PCR	Primer combination for 2nd PCR
Wild type	5302	TCAAATGGTTCTGATTTAAGTAAG	5297	AAAAAGCACAAACCTTTCCTCC	-	-	-	-	PCR	genomic DNA (Arabidopsis thaliana)	5302x5297	-	-
1-bp deletion	5302	TCAAATGGTTCTGATTTAAGTAAG	5338	AATCCATGGGGTTGTTGAAAGCTGCTT	5339	TCAACAACCCCATGGATTCCTCAGACA	5297	AAAAAGCACAAACCTTTCCTCC	2 step PCR	genomic DNA (Arabidopsis thaliana)	5302x5338, 5339x5297	1st PCR product	5302x5297
2-bp deletion	5302	TCAAATGGTTCTGATTTAAGTAAG	5340	GAATCCATGGGTTGTTGAAAGCTGCTT	5341	TCAACAACCCATGGATTCCTCAGACAC	5297	AAAAAGCACAAACCTTTCCTCC	2 step PCR	genomic DNA (Arabidopsis thaliana)	5302x5340, 5341x5297	1st PCR product	5302x5297
3-bp deletion	5302	TCAAATGGTTCTGATTTAAGTAAG	5342	GGAATCCATGGTTGTTGAAAGCTGCTT	5343	TCAACAACCATGGATTCCTCAGACACC	5297	AAAAAGCACAAACCTTTCCTCC	2 step PCR	genomic DNA (Arabidopsis thaliana)	5302x5342, 5343x5297	1st PCR product	5302x5297
4-bp deletion	5302	TCAAATGGTTCTGATTTAAGTAAG	5344	AGGAATCCAGGTTGTTGAAAGCTGCTT	5345	TCAACAACCTGGATTCCTCAGACACCC	5297	AAAAAGCACAAACCTTTCCTCC	2 step PCR	genomic DNA (Arabidopsis thaliana)	5302x5344, 5345x5297	1st PCR product	5302x5297
5-bp deletion	5302	TCAAATGGTTCTGATTTAAGTAAG	5346	GAGGAATCCGGTTGTTGAAAGCTGCTT	5347	TCAACAACCGGATTCCTCAGACACCCA	5297	AAAAAGCACAAACCTTTCCTCC	2 step PCR	genomic DNA (Arabidopsis thaliana)	5302x5346, 5347x5297	1st PCR product	5302x5297
6-bp deletion	5302	TCAAATGGTTCTGATTTAAGTAAG	5348	TGAGGAATCGGTTGTTGAAAGCTGCTT	5349	TCAACAACCGATTCCTCAGACACCCAT	5297	AAAAAGCACAAACCTTTCCTCC	2 step PCR	genomic DNA (Arabidopsis thaliana)	5302x5348, 5349x5297	1st PCR product	5302x5297
7-bp deletion	5302	TCAAATGGTTCTGATTTAAGTAAG	5350	CTGAGGAATGGTTGTTGAAAGCTGCTT	5351	TCAACAACCATTCCTCAGACACCCATG	5297	AAAAAGCACAAACCTTTCCTCC	2 step PCR	genomic DNA (Arabidopsis thaliana)	5302x5350, 5351x5297	1st PCR product	5302x5297
