# Supplementary material for: PRIMA: a rapid and cost-effective genotyping method to detect single-nucleotide differences using probe-induced heteroduplexes
Source: Sci Rep. 2021 Oct 24;11:20741. doi: 10.1038/s41598-021-99641-x (PMC8542037; doi:10.1038/s41598-021-99641-x)
Supplement: Supplementary file 5 — Supplementary Information 5. [file 41598_2021_99641_MOESM5_ESM.xlsx]

## Sheet: Sheet1
Supplementary Table S4 Primer information for constructing mutation sequence of bla and ADH1B
Gene ID 1	Gene ID 2	Mutation type	Primer 1 ID	Primer 1 seqeuence (5' to 3')	Primer 2 ID	Primer 2 seqeuence (5' to 3')	Method	Template for PCR
Ampicillin resistance gene	bla	Wild-type	5364	CGGCAACAATTAATAGACTGGATGG	5363	GCTTAATCAGTGAGGCACCTATCTC	PCR, cloning	pCR4
Ampicillin resistance gene	bla	1-bp insertion	5364	CGGCAACAATTAATAGACTGGATGG	5365	GCTTAATCAGTGAGGCACCTATCTCAGCGATCTGTCTATTTCGTTCATCCATAGTTGCCTGACTCCCCGTCGTGTAGAT	PCR, cloning	Cloned bla plasmid (pCR8 bla)
Ampicillin resistance gene	bla	1-bp deletion	5364	CGGCAACAATTAATAGACTGGATGG	5366	GCTTAATCAGTGAGGCACCTATCTCAGCGATCTGTCTATTTCGTTCATCCATAGTTGCCTACTCCCCGTCGTGTAGATAA	PCR, cloning	Cloned bla plasmid (pCR8 bla)
Alcohol dehydrogenase1B	ADH1B	Wild-type	5358	GTGTCAAGCCGACCGATGACT	5357	CAGGCTCTACCTGTGCTGTG	PCR, cloning	Human genomic DNA
Alcohol dehydrogenase1B	ADH1B	1-bp insertion	5358	GTGTCAAGCCGACCGATGACT	5359	CAGGCTCTACCTGTGCTGTGTTTGGCCTGGGAGGGGTCGGCCTATCTGCTGTTATGGGCTGTAAAGCAGCTGGAGCAGC	PCR, cloning	Clond ADH1B plasmid (pCR4 ADH1B)
Alcohol dehydrogenase1B	ADH1B	1-bp deletion	5358	GTGTCAAGCCGACCGATGACT	5360	CAGGCTCTACCTGTGCTGTGTTTGGCCTGGGAGGGGTCGGCCTATCTGCTGTTATGGGCTTAAAGCAGCTGGAGCAGCCA	PCR, cloning	Clond ADH1B plasmid (pCR4 ADH1B)
